# Supplementary material for: Laboratory Findings in Patients with Probable Dengue Diagnosis from an Endemic Area in Colombia in 2018
Source: Viruses. 2021 Jul 19;13(7):1401. doi: 10.3390/v13071401 (PMC8310201; doi:10.3390/v13071401)
Supplement: Supplementary file 1 [file viruses-13-01401-s001.zip]

Archive with 1 entries (1 files):
- viruses-1289970-supplementary.pdf
